# Supplementary material for: The Potential of MN4-GPs (M = Mn, Fe, Co, Ni, Cu, Mo) as Adsorbents for the Efficient Separation of CH4 from CO2 and H2S
Source: Materials (Basel). 2025 Jun 19;18(12):2907. doi: 10.3390/ma18122907 (PMC12195146; doi:10.3390/ma18122907)
Supplement: Supplementary file 1 [file materials-18-02907-s001.zip]

Archive with 1 entries (1 files):
- materials-3663211-supplementary.pdf
